# Supplementary material for: Relaxed Substrate Specificity in Qβ Replicase through Long-Term In Vitro Evolution
Source: Life (Basel). 2021 Dec 26;12(1):32. doi: 10.3390/life12010032 (PMC8778257; doi:10.3390/life12010032)
Supplement: Supplementary file 1 [file life-12-00032-s001.zip]

Archive with 1 entries (1 files):
- life-1505940-supplementary.pdf
